# Supplementary material for: Novel Dicarboximide BK124.1 Breaks Multidrug Resistance and Shows Anticancer Efficacy in Chronic Myeloid Leukemia Preclinical Models and Patients’ CD34+/CD38− Leukemia Stem Cells
Source: Cancers (Basel). 2022 Jul 27;14(15):3641. doi: 10.3390/cancers14153641 (PMC9332833; doi:10.3390/cancers14153641)
Supplement: Supplementary file 1 [file cancers-14-03641-s001.zip]

Archive with 1 entries (1 files):
- cancers-1789529-supplementary materials .pdf
